# Supplementary material for: Comparative expression profiling of E. coli and S. aureus inoculated primary mammary gland cells sampled from cows with different genetic predispositions for somatic cell score
Source: Genet Sel Evol. 2011 Jun 24;43(1):24. doi: 10.1186/1297-9686-43-24 (PMC3143085; doi:10.1186/1297-9686-43-24)
Supplement: Additional file 1 — Differentially expressed between time points 1 h and 24 h in un-inoculated control cells. Lists of differentially expressed genes between time points 1 h and 24 h of un-inoculated control cells. Gene symbol, log2 fold changes as well as Entrez gene names are provided for each of the two paternally inherited SCS-BTA18-QTL alleles. Genes were selected on the basis of FDR adjusted p-values of q ≤ 0.05. [file 1297-9686-43-24-S1.XLS]

## Sheet: SCS-BTA18- Q
Symbol	Log Fold Change	Entrez Gene Name
DHRS3	−1,567	dehydrogenase/reductase (SDR family) member 3
RRP15	−1,133	ribosomal RNA processing 15 homolog (S. cerevisiae)
RRP15	−1,067	ribosomal RNA processing 15 homolog (S. cerevisiae)
GNL3	−0,961	guanine nucleotide binding protein-like 3 (nucleolar)
IFRD1	−0,904	interferon-related developmental regulator 1
CBX6	−0,887	chromobox homolog 6
NASP	−0,877	nuclear autoantigenic sperm protein (histone-binding)
BRIX1	−0,823	BRX1, biogenesis of ribosomes, homolog (S. cerevisiae)
GPN3	−0,823	GPN-loop GTPase 3
LYAR	−0,787	Ly1 antibody reactive homolog (mouse)
CYCS	−0,735	cytochrome c, somatic
CBX6	−0,732	chromobox homolog 6
RAN	−0,729	RAN, member RAS oncogene family
MLEC	−0,716	malectin
GPN3	−0,709	GPN-loop GTPase 3
RAD18	−0,705	RAD18 homolog (S. cerevisiae)
HYOU1	−0,703	hypoxia up-regulated 1
WDR77	−0,697	WD repeat domain 77
RRP12	−0,693	ribosomal RNA processing 12 homolog (S. cerevisiae)
SLC30A1	−0,689	solute carrier family 30 (zinc transporter), member 1
NUP98	−0,684	nucleoporin 98kDa
TSR1	−0,683	TSR1, 20S rRNA accumulation, homolog (S. cerevisiae)
INPP5F	−0,679	inositol polyphosphate-5-phosphatase F
PUS7	−0,679	pseudouridylate synthase 7 homolog (S. cerevisiae)
MPHOSPH6	−0,677	M-phase phosphoprotein 6
NOLC1	−0,675	nucleolar and coiled-body phosphoprotein 1
NOP56	−0,673	NOP56 ribonucleoprotein homolog (yeast)
NAT10	−0,660	N-acetyltransferase 10 (GCN5-related)
ODC1	−0,654	ornithine decarboxylase 1
WDR54	−0,651	WD repeat domain 54
NRG1	−0,644	neuregulin 1
FASTKD2	−0,641	FAST kinase domains 2
WDR43	−0,637	WD repeat domain 43
ERCC6	−0,629	excision repair cross-complementing rodent repair deficiency, complementation group 6
TBRG4	−0,629	transforming growth factor beta regulator 4
PINX1	−0,624	PIN2/TERF1 interacting, telomerase inhibitor 1
TMEM209	−0,622	transmembrane protein 209
KIAA0020	−0,620	KIAA0020
SYNCRIP	−0,611	synaptotagmin binding, cytoplasmic RNA interacting protein
MRPL48	−0,608	mitochondrial ribosomal protein L48
RPF2	−0,604	ribosome production factor 2 homolog (S. cerevisiae)
XPO4	−0,579	exportin 4
EBNA1BP2	−0,579	EBNA1 binding protein 2
ARF4	−0,578	ADP-ribosylation factor 4
PRMT5	−0,573	protein arginine methyltransferase 5
CCT2	−0,569	chaperonin containing TCP1, subunit 2 (beta)
YWHAG	−0,568	tyrosine 3-monooxygenase/tryptophan 5-monooxygenase activation protein, gamma polypeptide
TRMT6	−0,568	tRNA methyltransferase 6 homolog (S. cerevisiae)
ILVBL	−0,566	ilvB (bacterial acetolactate synthase)-like
CCDC86	−0,565	coiled-coil domain containing 86
WDR70	−0,560	WD repeat domain 70
AGPAT5	−0,557	1-acylglycerol-3-phosphate O-acyltransferase 5 (lysophosphatidic acid acyltransferase, epsilon)
PUS7	−0,555	pseudouridylate synthase 7 homolog (S. cerevisiae)
CCDC58	−0,553	coiled-coil domain containing 58
PRPS1	−0,553	phosphoribosyl pyrophosphate synthetase 1
NUFIP1	−0,552	nuclear fragile X mental retardation protein interacting protein 1
FARSB	−0,550	phenylalanyl-tRNA synthetase, beta subunit
CD68	−0,549	CD68 molecule
RQCD1	−0,548	RCD1 required for cell differentiation1 homolog (S. pombe)
MRTO4	−0,542	mRNA turnover 4 homolog (S. cerevisiae)
POLR3B	−0,539	polymerase (RNA) III (DNA directed) polypeptide B
GNL2	−0,532	guanine nucleotide binding protein-like 2 (nucleolar)
METTL13	−0,532	methyltransferase like 13
LRRC59	−0,529	leucine rich repeat containing 59
PURB	−0,525	purine-rich element binding protein B
EIF2B1	−0,525	eukaryotic translation initiation factor 2B, subunit 1 alpha, 26kDa
RRP1	−0,524	ribosomal RNA processing 1 homolog (S. cerevisiae)
LPCAT3	−0,522	lysophosphatidylcholine acyltransferase 3
PPA1	−0,520	pyrophosphatase (inorganic) 1
PSMD14	−0,518	proteasome (prosome, macropain) 26S subunit, non-ATPase, 14
WDR18	−0,514	WD repeat domain 18
RSL1D1	−0,511	ribosomal L1 domain containing 1
PPP3CA	−0,511	protein phosphatase 3, catalytic subunit, alpha isozyme
HIRIP3	−0,511	HIRA interacting protein 3
NOL6	−0,508	nucleolar protein family 6 (RNA-associated)
CD58	−0,508	CD58 molecule
MRPL39	−0,507	mitochondrial ribosomal protein L39
NOP2	−0,501	NOP2 nucleolar protein homolog (yeast)
MANF	−0,497	mesencephalic astrocyte-derived neurotrophic factor
MKI67IP	−0,497	MKI67 (FHA domain) interacting nucleolar phosphoprotein
GPI	−0,494	glucose-6-phosphate isomerase
RBM3	−0,493	RNA binding motif (RNP1, RRM) protein 3
SAR1A	−0,492	SAR1 homolog A (S. cerevisiae)
FGFR1OP2	−0,492	FGFR1 oncogene partner 2
PES1	−0,492	pescadillo homolog 1, containing BRCT domain (zebrafish)
TPI1	−0,489	triosephosphate isomerase 1
SURF2	−0,488	surfeit 2
LOC10431/TIMM23	−0,486	translocase of inner mitochondrial membrane 23 homolog (yeast)-like
PDHB	−0,484	pyruvate dehydrogenase (lipoamide) beta
EBNA1BP2	−0,480	EBNA1 binding protein 2
C15orf63	−0,479	chromosome 15 open reading frame 63
FTSJ3	−0,476	FtsJ homolog 3 (E. coli)
UCHL3	−0,468	ubiquitin carboxyl-terminal esterase L3 (ubiquitin thiolesterase)
UBAP2L	−0,467	ubiquitin associated protein 2-like
CDC42EP3	−0,466	CDC42 effector protein (Rho GTPase binding) 3
WDR43	−0,465	WD repeat domain 43
GTF2F2	−0,463	general transcription factor IIF, polypeptide 2, 30kDa
MRPS35	−0,462	mitochondrial ribosomal protein S35
NCLN	−0,455	nicalin
RBM8A	−0,449	RNA binding motif protein 8A
GNL2	−0,445	guanine nucleotide binding protein-like 2 (nucleolar)
RBM19	−0,444	RNA binding motif protein 19
POLR1E	−0,444	polymerase (RNA) I polypeptide E, 53kDa
DNAJC24	−0,443	DnaJ (Hsp40) homolog, subfamily C, member 24
INTS9	−0,442	integrator complex subunit 9
CLNS1A	−0,440	chloride channel, nucleotide-sensitive, 1A
PPIL1	−0,440	peptidylprolyl isomerase (cyclophilin)-like 1
NAT10	−0,439	N-acetyltransferase 10 (GCN5-related)
IMPAD1	−0,427	inositol monophosphatase domain containing 1
ATP2A2	−0,426	ATPase, Ca++ transporting, cardiac muscle, slow twitch 2
EIF2S3	−0,423	eukaryotic translation initiation factor 2, subunit 3 gamma, 52kDa
FCF1	−0,419	FCF1 small subunit (SSU) processome component homolog (S. cerevisiae)
HDDC2	−0,417	HD domain containing 2
PDIA4	−0,410	protein disulfide isomerase family A, member 4
HNRNPM	−0,408	heterogeneous nuclear ribonucleoprotein M
SRPR	−0,407	signal recognition particle receptor (docking protein)
ASCC2	−0,407	activating signal cointegrator 1 complex subunit 2
PURB	−0,406	purine-rich element binding protein B
HPRT1	−0,402	hypoxanthine phosphoribosyltransferase 1
TRIM35	−0,400	tripartite motif-containing 35
BCAS2	−0,394	breast carcinoma amplified sequence 2
NEDD9	−0,382	neural precursor cell expressed, developmentally down-regulated 9
GSPT1	−0,381	G1 to S phase transition 1
POLR1A	−0,377	polymerase (RNA) I polypeptide A, 194kDa
CCDC59	−0,377	coiled-coil domain containing 59
POLR3D	−0,377	polymerase (RNA) III (DNA directed) polypeptide D, 44kDa
C15orf63	−0,372	chromosome 15 open reading frame 63
SNRPB2	−0,369	small nuclear ribonucleoprotein polypeptide B
POLR2D	−0,365	polymerase (RNA) II (DNA directed) polypeptide D
TPM3	−0,359	tropomyosin 3
DHX38	−0,356	DEAH (Asp-Glu-Ala-His) box polypeptide 38
PITPNA	−0,355	phosphatidylinositol transfer protein, alpha
AP1G1	−0,346	adaptor-related protein complex 1, gamma 1 subunit
TXNDC11	−0,340	thioredoxin domain containing 11
TEX10	−0,340	testis expressed 10
PSMG1	−0,336	proteasome (prosome, macropain) assembly chaperone 1
GMPPA	−0,333	GDP-mannose pyrophosphorylase A
MRPL4	−0,330	mitochondrial ribosomal protein L4
SRGAP2	−0,323	SLIT-ROBO Rho GTPase activating protein 2
DOLK	−0,320	dolichol kinase
GEMIN4	−0,310	gem (nuclear organelle) associated protein 4
WBSCR16	−0,310	Williams-Beuren syndrome chromosome region 16
PSMA5	−0,293	proteasome (prosome, macropain) subunit, alpha type, 5
ELP3	−0,292	elongation protein 3 homolog (S. cerevisiae)
NAPG	−0,280	N-ethylmaleimide-sensitive factor attachment protein, gamma
RAD23B	−0,271	RAD23 homolog B (S. cerevisiae)
HNRNPA1	−0,198	heterogeneous nuclear ribonucleoprotein A1
TPT1	0,189	tumor protein, translationally-controlled 1
TPT1	0,206	tumor protein, translationally-controlled 1
TPT1	0,225	tumor protein, translationally-controlled 1
IGBP1	0,310	immunoglobulin (CD79A) binding protein 1
FBXL15	0,320	F-box and leucine-rich repeat protein 15
PHF23	0,334	PHD finger protein 23
C16orf87	0,337	chromosome 16 open reading frame 87
VPS13D	0,341	vacuolar protein sorting 13 homolog D (S. cerevisiae)
TNK2	0,346	tyrosine kinase, non-receptor, 2
PSENEN	0,357	presenilin enhancer 2 homolog (C. elegans)
DDX17	0,366	DEAD (Asp-Glu-Ala-Asp) box polypeptide 17
RAP2A	0,381	RAP2A, member of RAS oncogene family
SPSB2	0,383	splA/ryanodine receptor domain and SOCS box containing 2
SPIN1	0,384	spindlin 1
VPS11	0,388	vacuolar protein sorting 11 homolog (S. cerevisiae)
LGR4	0,392	leucine-rich repeat-containing G protein-coupled receptor 4
ZFP36L1	0,396	zinc finger protein 36, C3H type-like 1
SMUG1	0,399	single-strand-selective monofunctional uracil-DNA glycosylase 1
DBNDD1	0,401	dysbindin (dystrobrevin binding protein 1) domain containing 1
GABARAPL2	0,404	GABA(A) receptor-associated protein-like 2
DCAF5	0,418	DDB1 and CUL4 associated factor 5
PGPEP1	0,419	pyroglutamyl-peptidase I
Gm12751	0,431	predicted gene 12751
TMEM59	0,431	transmembrane protein 59
GNPDA1	0,438	glucosamine-6-phosphate deaminase 1
GTF2IRD2B	0,441	GTF2I repeat domain containing 2B
LOC642574	0,442	IQ motif and ankyrin repeat domain-containing protein LOC642574
SERINC3	0,442	serine incorporator 3
MPST	0,444	mercaptopyruvate sulfurtransferase
TPT1	0,447	tumor protein, translationally-controlled 1
PCMTD2	0,449	protein-L-isoaspartate (D-aspartate) O-methyltransferase domain containing 2
ATRN	0,454	attractin
TNNI3K	0,462	TNNI3 interacting kinase
C9orf23	0,463	chromosome 9 open reading frame 23
MAP1LC3A	0,464	microtubule-associated protein 1 light chain 3 alpha
CAPG	0,471	capping protein (actin filament), gelsolin-like
NHS	0,473	Nance-Horan syndrome (congenital cataracts and dental anomalies)
ZNF358	0,475	zinc finger protein 358
ELMOD3	0,480	ELMO/CED-12 domain containing 3
PCMTD1	0,486	protein-L-isoaspartate (D-aspartate) O-methyltransferase domain containing 1
ZNF516	0,490	zinc finger protein 516
CDCA4	0,491	cell division cycle associated 4
CREBL2	0,499	cAMP responsive element binding protein-like 2
HBP1	0,500	HMG-box transcription factor 1
GAS6	0,502	growth arrest-specific 6
SKAP2	0,502	src kinase associated phosphoprotein 2
MLYCD	0,517	malonyl-CoA decarboxylase
KIF3C	0,517	kinesin family member 3C
MAN2B1	0,525	mannosidase, alpha, class 2B, member 1
PEPD	0,528	peptidase D
CNOT8	0,533	CCR4-NOT transcription complex, subunit 8
IRF2BP2	0,536	interferon regulatory factor 2 binding protein 2
SNAPC5	0,541	small nuclear RNA activating complex, polypeptide 5, 19kDa
CSAD	0,544	cysteine sulfinic acid decarboxylase
PPDPF	0,545	pancreatic progenitor cell differentiation and proliferation factor homolog (zebrafish)
SGSM2	0,548	small G protein signaling modulator 2
SMAD4	0,555	SMAD family member 4
C14orf139	0,558	chromosome 14 open reading frame 139
CACNB3	0,563	calcium channel, voltage-dependent, beta 3 subunit
UBE2H	0,563	ubiquitin-conjugating enzyme E2H (UBC8 homolog, yeast)
PRPSAP1	0,566	phosphoribosyl pyrophosphate synthetase-associated protein 1
ALS2CL	0,567	ALS2 C-terminal like
PDPR	0,568	pyruvate dehydrogenase phosphatase regulatory subunit
BCAS4	0,571	breast carcinoma amplified sequence 4
TFDP2	0,571	transcription factor Dp-2 (E2F dimerization partner 2)
LARGE	0,573	like-glycosyltransferase
OGT	0,574	O-linked N-acetylglucosamine (GlcNAc) transferase (UDP-N-acetylglucosamine:polypeptide-N-acetylglucosaminyl transferase)
KLHL5	0,575	kelch-like 5 (Drosophila)
NTN4	0,576	netrin 4
NHS	0,577	Nance-Horan syndrome (congenital cataracts and dental anomalies)
TOB2	0,578	transducer of ERBB2, 2
TCFL5	0,578	transcription factor-like 5 (basic helix-loop-helix)
ZMYM2	0,581	zinc finger, MYM-type 2
LEMD2	0,583	LEM domain containing 2
FAM8A1	0,584	family with sequence similarity 8, member A1
PHF13	0,585	PHD finger protein 13
ABCC5	0,587	ATP-binding cassette, sub-family C (CFTR/MRP), member 5
TCEAL1	0,595	transcription elongation factor A (SII)-like 1
SERPINB1	0,598	serpin peptidase inhibitor, clade B (ovalbumin), member 1
FAM46B	0,599	family with sequence similarity 46, member B
ZBTB40	0,599	zinc finger and BTB domain containing 40
TCEAL1	0,603	transcription elongation factor A (SII)-like 1
KLF11	0,607	Kruppel-like factor 11
ACVR1B	0,614	activin A receptor, type IB
SERINC3	0,621	serine incorporator 3
NADSYN1	0,625	NAD synthetase 1
DHTKD1	0,626	dehydrogenase E1 and transketolase domain containing 1
STK31	0,629	serine/threonine kinase 31
AFF1	0,632	AF4/FMR2 family, member 1
IDS	0,646	iduronate 2-sulfatase
BHLHB9	0,646	basic helix-loop-helix domain containing, class B, 9
LPHN2	0,647	latrophilin 2
FBXO25	0,653	F-box protein 25
DSEL	0,656	dermatan sulfate epimerase-like
SERPINB1	0,656	serpin peptidase inhibitor, clade B (ovalbumin), member 1
CCNI	0,663	cyclin I
DYRK2	0,667	dual-specificity tyrosine-(Y)-phosphorylation regulated kinase 2
LPHN2	0,668	latrophilin 2
AKR1B1	0,672	aldo-keto reductase family 1, member B1 (aldose reductase)
SESN1	0,673	sestrin 1
PLEKHA8	0,674	pleckstrin homology domain containing, family A (phosphoinositide binding specific) member 8
CREBL2	0,675	cAMP responsive element binding protein-like 2
LINS	0,678	lines homolog (Drosophila)
TSC2	0,682	tuberous sclerosis 2
KLHL5	0,689	kelch-like 5 (Drosophila)
STARD10	0,691	StAR-related lipid transfer (START) domain containing 10
GRB7	0,693	growth factor receptor-bound protein 7
ADAMTSL3	0,695	ADAMTS-like 3
S100B	0,698	S100 calcium binding protein B
LPHN3	0,700	latrophilin 3
NBR1	0,704	neighbor of BRCA1 gene 1
ZBTB4	0,707	zinc finger and BTB domain containing 4
LRIG1	0,713	leucine-rich repeats and immunoglobulin-like domains 1
ZNF652	0,718	zinc finger protein 652
EFNA1	0,725	ephrin-A1
FGF2	0,725	fibroblast growth factor 2 (basic)
YPEL3	0,730	yippee-like 3 (Drosophila)
SLC16A11	0,730	solute carrier family 16, member 11 (monocarboxylic acid transporter 11)
SUV420H1	0,731	suppressor of variegation 4-20 homolog 1 (Drosophila)
CCNI	0,735	cyclin I
CA5B	0,740	carbonic anhydrase VB, mitochondrial
ZBTB26	0,742	zinc finger and BTB domain containing 26
ZNF238	0,744	zinc finger protein 238
ZNF192	0,752	zinc finger protein 192
TP53INP1	0,760	tumor protein p53 inducible nuclear protein 1
FBXL20	0,764	F-box and leucine-rich repeat protein 20
CCDC28A	0,767	coiled-coil domain containing 28A
INSIG1	0,769	insulin induced gene 1
ATG14	0,774	ATG14 autophagy related 14 homolog (S. cerevisiae)
SESTD1	0,783	SEC14 and spectrin domains 1
AGFG2	0,785	ArfGAP with FG repeats 2
RASL12	0,786	RAS-like, family 12
NPDC1	0,790	neural proliferation, differentiation and control, 1
NAPRT1	0,801	nicotinate phosphoribosyltransferase domain containing 1
ANKRD10	0,823	ankyrin repeat domain 10
TST	0,828	thiosulfate sulfurtransferase (rhodanese)
PIK3R2	0,835	phosphoinositide-3-kinase, regulatory subunit 2 (beta)
C7orf41	0,839	chromosome 7 open reading frame 41
GNG12	0,843	guanine nucleotide binding protein (G protein), gamma 12
GSN	0,876	gelsolin
BOC	0,882	Boc homolog (mouse)
TIMP3	0,895	TIMP metallopeptidase inhibitor 3
MSI2	0,898	musashi homolog 2 (Drosophila)
SOX4	0,906	SRY (sex determining region Y)-box 4
ANKRD10	0,947	ankyrin repeat domain 10
SORT1	0,949	sortilin 1
ENPP5	0,967	ectonucleotide pyrophosphatase/phosphodiesterase 5 (putative)
PAQR6	0,972	progestin and adipoQ receptor family member VI
CD59	0,979	CD59 molecule, complement regulatory protein
DLX4	0,979	distal-less homeobox 4
PDE7A	0,982	phosphodiesterase 7A
LRIG3	0,988	leucine-rich repeats and immunoglobulin-like domains 3
SORT1	0,988	sortilin 1
SMOC1	0,998	SPARC related modular calcium binding 1
SOX4	1,006	SRY (sex determining region Y)-box 4
TIA1	1,022	TIA1 cytotoxic granule-associated RNA binding protein
RASL12	1,033	RAS-like, family 12
DDAH2	1,043	dimethylarginine dimethylaminohydrolase 2
HPRT1	1,057	hypoxanthine phosphoribosyltransferase 1
BCL11B	1,097	B-cell CLL/lymphoma 11B (zinc finger protein)
SEPP1	1,101	selenoprotein P, plasma, 1
TST	1,157	thiosulfate sulfurtransferase (rhodanese)
FBXO32	1,175	F-box protein 32
TRPS1	1,180	trichorhinophalangeal syndrome I
MSLN	1,247	mesothelin
CCNG2	1,252	cyclin G2
FBXO32	1,279	F-box protein 32
VAV3	1,287	vav 3 guanine nucleotide exchange factor
BCL11B	1,295	B-cell CLL/lymphoma 11B (zinc finger protein)
EFHD1	1,333	EF-hand domain family, member D1
CD59	1,372	CD59 molecule, complement regulatory protein
WNT5A	1,380	wingless-type MMTV integration site family, member 5A
GATM	1,400	glycine amidinotransferase (L-arginine:glycine amidinotransferase)
FBXO32	1,427	F-box protein 32
TXNIP	1,460	thioredoxin interacting protein
TCP11L2	1,780	t-complex 11 (mouse)-like 2
DIRAS3	1,918	DIRAS family, GTP-binding RAS-like 3

## Sheet: SCS-BTA18-q
Symbol	Log Fold Change	Entrez Gene Name
AP1M1	−0,493	adaptor-related protein complex 1, mu 1 subunit
ASCC2	−0,612	activating signal cointegrator 1 complex subunit 2
DOLK	−0,494	dolichol kinase
DSEL	0,762	dermatan sulfate epimerase-like
FBXL20	0,902	F-box and leucine-rich repeat protein 20
FSCN1	−0,705	fascin homolog 1, actin-bundling protein (Strongylocentrotus purpuratus)
GEMIN4	−0,561	gem (nuclear organelle) associated protein 4
IRF2BP2	0,852	interferon regulatory factor 2 binding protein 2
L3MBTL2	−0,625	l(3)mbt-like 2 (Drosophila)
LINS	1,075	lines homolog (Drosophila)
LMNA	−0,798	lamin A/C
MCRS1	−0,554	microspherule protein 1
MRPL4	−0,538	mitochondrial ribosomal protein L4
NACC1	−0,619	nucleus accumbens associated 1, BEN and BTB (POZ) domain containing
NAPG	−0,453	N-ethylmaleimide-sensitive factor attachment protein, gamma
NEDD9	−0,679	neural precursor cell expressed, developmentally down-regulated 9
NHLRC3	0,552	NHL repeat containing 3
NOL6	−0,733	nucleolar protein family 6 (RNA-associated)
PDCD11	−0,556	programmed cell death 11
PDIA4	−0,709	protein disulfide isomerase family A, member 4
PHF13	0,808	PHD finger protein 13
SH3GL1	−0,651	SH3-domain GRB2-like 1
SNX19	−0,598	sorting nexin 19
SRRT	−0,708	serrate RNA effector molecule homolog (Arabidopsis)
TOR1AIP1	−0,764	torsin A interacting protein 1
TRIOBP	−0,527	TRIO and F-actin binding protein
TRRAP	−0,470	transformation/transcription domain-associated protein
TXNDC11	−0,570	thioredoxin domain containing 11
