# Supplementary material for: Comparative expression profiling of E. coli and S. aureus inoculated primary mammary gland cells sampled from cows with different genetic predispositions for somatic cell score
Source: Genet Sel Evol. 2011 Jun 24;43(1):24. doi: 10.1186/1297-9686-43-24 (PMC3143085; doi:10.1186/1297-9686-43-24)
Supplement: Additional file 2 — List of genes showing a significant co-expression in time-course after inoculation with heat inactivated E. coli and S. aureus in SCS-BTA18-Q and SCS-BTA18-q cells, respectively. Significantly co-expressed genes in S. aureus and E. coli inoculated SCS-BTA18-Q and SCS-BTA18-q cells identified using the clustering algorithm implemented in the short time-series expression miner STEM [28,29] (version 1.3.6). Only genes with a fold change of log2 fc ≥ 0.75 in time-course were considered. Significance was assessed based on the non-random co-expression of genes by comparing the number of genes assigned to a specific co-expression profile model to the expected number of genes assigned to the co-expression profile model quantified by permutation. The number of the profile, the human gene symbol and the log fold changes for time points 0 h, 1 h, 6 h and 24 h are shown. [file 1297-9686-43-24-S2.XLS]

## Sheet: E. coli SCS-BTA18-Q
Profile	Symbol	0h	1h	6h	24h
42	ADAMTS4	0	0.05	0.66	1.34
18	ADRB2	0	−0,040	0.14	1.03
40	AGR2	0	0.1	0.5	3.19
40	AIF1	0	0.03	0.23	1.85
26	ANKRD23	0	0.13	0.02	−0,710
11	ANLN	0	−0,190	−0,430	−1,010
40	APOA1	0	0.04	0.58	2.14
18	APOBEC3A	0	−0,100	0.23	0.72
40	AQP9	0	0.17	0.11	0.84
18	ARHGDIB	0	−0,020	0.02	0.74
42	ARRDC2	0	0.36	1.04	1.76
34	ASPM	0	0.12	−0,260	−0,940
40	BACE2	0	0.12	0.31	1.26
42	BAG4	0	0.48	0.82	1
42	BCAT2	0	0.18	0.51	0.89
29	BCL2A1	0	−0,230	2.64	3.03
42	BCL3	0	0.31	0.63	0.76
40	CFB	0	0.11	1.66	4.36
29	BHLHE41	0	0.05	0.85	1
29	BHLHE22	0	−0,050	0.6	0.77
29	BIRC2	0	0.15	1.44	1.87
29	BIRC3	0	−0,110	1.6	2.01
26	BLNK	0	−0,100	0.13	−0,710
29	BMP2	0	0.01	0.66	0.86
26	CENPN	0	−0,180	−0,080	−0,870
29	MREG	0	0.01	0.6	0.86
29	RELL1	0	0.05	0.59	0.86
26	NCAPG2	0	0	−0,030	−0,780
18	C3orf57	0	−0,440	0.37	1.42
18	C3orf57	0	−0,440	0.37	1.42
42	BST2	0	0.05	1.17	2.36
18	BST2	0	−0,390	1.03	2.19
40	TMEM140	0	0.28	0.49	1.42
18	PION	0	−0,290	0.37	1.13
18	PION	0	−0,290	0.37	1.13
26	HJURP	0	−0,050	−0,060	−0,950
18	ZNFX1	0	−0,110	0.24	0.91
42	GPRIN3	0	0.1	0.61	0.87
40	IFI44	0	0.14	0.16	1.56
18	ZNFX1	0	−0,110	0.24	0.91
29	C4orf19	0	0.05	0.59	0.86
26	EGR1	0	0.06	0.24	−0,570
40	USP18	0	0.08	0.51	1.45
42	GBP1	0	0.07	0.59	1.36
42	IPCEF1	0	0.29	1.06	1.4
18	TMEM106A	0	−0,070	0.28	1.11
40	RTP4	0	0.08	0.6	1.75
11	CCDC99	0	−0,110	−0,370	−0,970
18	L2HGDH	0	−0,280	0.19	0.51
18	GPR77	0	−0,330	0.07	0.64
29	RBM43	0	−0,230	0.54	0.84
40	DRAM1	0	0.06	0.31	0.85
18	ERAP1	0	−0,160	−0,040	0.96
26	CENPN	0	−0,180	−0,080	−0,870
26	CENPN	0	−0,180	−0,080	−0,870
40	CCDC68	0	0.35	0.35	0.82
26	E2F8	0	−0,150	−0,170	−0,910
40	Ckmt1	0	0.2	0.12	0.93
18	XAF1	0	−0,120	0.39	1.97
29	ZC3H12A	0	0.27	2.08	2.39
42	RGNEF	0	0.04	0.45	0.84
40	Alox12e	0	0.06	0.63	2.35
40	USP18	0	0.08	0.51	1.45
18	RGNEF	0	−0,120	0.41	0.91
18	C15orf48	0	−0,220	0.32	0.9
11	BUB1	0	−0,160	−0,180	−0,920
26	BUB1B	0	0	−0,250	−0,880
29	FAM107B	0	−0,110	0.43	0.79
18	RNF213	0	−0,050	0.14	1.42
34	SMG6	0	0.28	0	−0,480
40	C19orf21	0	0.06	0.04	0.86
40	C1R	0	0.18	0.16	1.02
18	C1S	0	−0,250	−0,050	1.01
40	C2	0	0.02	0.01	1.55
26	FAM83D	0	−0,060	0.03	−1,000
18	C21orf63	0	−0,020	0.27	0.88
18	C3	0	−0,130	0.59	1.67
11	UHRF1BP1	0	−0,300	−0,340	−0,780
42	C8orf4	0	−0,040	0.87	1.98
29	FAM122A	0	−0,090	0.48	0.7
26	CA6	0	−0,020	0.06	−0,780
40	CACNB3	0	0.4	0.31	0.87
40	CASP4	0	0.15	0.55	1.65
42	CASP7	0	0.05	0.61	1.12
29	CCL2	0	0.4	3.18	3.66
29	CCL20	0	0.03	4.16	4.55
40	CCL28	0	0.01	0.22	0.78
40	CCL5	0	0.07	1.06	3.66
26	CCNA2	0	0.08	0.12	−0,640
26	CCNB1	0	−0,240	−0,120	−1,000
26	CCNB2	0	−0,150	0.02	−0,820
42	CD14	0	−0,030	0.49	1.08
18	CD38	0	−0,060	0.05	1.14
29	CD40	0	0.07	1.59	2.31
40	CD74	0	0.19	0.41	1.79
26	CDCA5	0	0.06	0.07	−0,680
26	CDCA8	0	−0,120	0.01	−0,750
42	CDKN1A	0	0.36	0.54	0.79
26	CDKN2C	0	0.08	−0,070	−0,790
40	CDO1	0	0.18	0.06	0.78
29	CEBPD	0	0.2	1.16	1.25
34	CENPE	0	0.29	−0,080	−0,530
34	CENPF	0	0.19	−0,300	−0,680
18	CHI3L1	0	−0,280	1.03	2.38
18	CHI3L2	0	−0,160	0	0.73
34	CIT	0	0.2	−0,140	−0,820
11	CKAP2	0	−0,420	−0,190	−0,990
29	CLDN1	0	0.02	0.61	0.81
42	CLDN11	0	−0,060	0.61	1.21
26	COL10A1	0	−0,040	0.09	−0,690
11	COL16A1	0	−0,030	−0,250	−0,750
40	COTL1	0	0.05	−0,010	0.76
18	COX7A1	0	−0,070	0.16	0.88
18	CPNE8	0	−0,130	0.01	0.75
18	CPOX	0	−0,260	0.61	1.54
40	CRYM	0	0.01	0.54	2.59
42	CSF1	0	−0,010	0.43	0.87
11	CTNNAL1	0	−0,380	−0,280	−0,810
18	CTSC	0	−0,020	0.26	1.63
29	CX3CL1	0	0.07	1.55	2.27
29	CXCL10	0	0.06	0.91	1.3
11	CXCL14	0	−0,070	−0,370	−0,930
29	CXCL16	0	−0,030	0.45	0.75
29	CXCL2	0	0.84	3.08	3.31
42	CXCL3	0	0.91	2.56	2.74
42	CXCL6	0	0.11	0.89	1.41
29	CYBA	0	−0,130	0.48	0.82
42	CYP11A1	0	0.16	0.52	0.89
18	CYP2J2	0	−0,120	0.12	0.8
18	CYP7B1	0	0	0.24	1.14
29	DAB1	0	0.28	0.92	0.96
11	DACT1	0	−0,110	−0,190	−0,830
18	DAPP1	0	−0,030	0.39	2.59
40	DDX58	0	0.03	−0,010	1.23
26	DEPDC1B	0	0.03	−0,160	−0,720
26	DIRAS3	0	−0,040	−0,130	−1,480
18	DTX3L	0	−0,080	0.06	0.77
11	ECT2	0	−0,150	−0,330	−0,760
40	EIF4E	0	0.42	0.24	1.28
29	ELL3	0	−0,180	0.39	0.59
11	EMB	0	−0,320	−0,170	−0,760
26	ENPP3	0	−0,080	−0,090	−0,910
40	ETHE1	0	0.22	0.34	0.86
40	IFI27L2	0	0.01	0.04	1.65
42	FAM43A	0	0.09	0.4	0.77
18	FAS	0	−0,110	0.39	0.95
26	FBXO5	0	0.04	−0,040	−0,950
29	FMO4	0	−0,060	1.18	1.71
34	FOLR1	0	0.44	−0,130	−0,680
40	FOXA3	0	0.13	0.47	1.38
42	FRK	0	0.09	0.5	0.83
42	FUT1	0	0.16	0.38	0.81
18	ISG15	0	−0,150	0.57	2.83
40	IFI6	0	0.03	0.33	2.57
18	GBP3	0	−0,030	−0,020	1.4
40	GBP4	0	0.17	0.16	0.9
40	GBP5	0	0.16	0.3	1.31
18	GBP6	0	−0,110	0.04	0.68
18	GCA	0	−0,490	0.29	0.96
40	GNMT	0	0.01	0.28	1.04
42	HCK	0	0.11	1.18	2.17
18	HERC6	0	−0,080	−0,090	0.71
26	HKDC1	0	−0,050	−0,090	−0,980
42	HLA-A	0	0.13	0.63	0.87
18	HLA-DMA	0	−0,140	0.23	1.2
18	HLA-DMB	0	−0,130	0.24	1.36
18	HLA-DQA1	0	−0,140	0.02	1.05
18	HLA-DQB1	0	−0,150	0.01	1.2
18	HLA-DRA	0	−0,300	0.11	2.43
40	HLA-DRB1	0	0.01	0.13	1.97
11	HLF	0	−0,170	−0,410	−0,960
11	HMGB2	0	−0,410	−0,240	−0,830
40	HMOX2	0	0.32	0.43	1.2
40	HS3ST3B1	0	0.32	0.34	0.81
42	RNF19B	0	0.16	0.74	1.47
42	ICAM1	0	0.27	1.12	1.6
29	ID3	0	0.02	1	1.46
42	IER3	0	0.28	0.67	0.94
40	IFI16	0	0.07	0.55	1.73
18	IFI44	0	−0,180	0.25	2.14
18	IFI44L	0	−0,170	0.09	1.25
18	IFIH1	0	−0,150	0.47	1.24
40	IFIT5	0	0.14	0.34	1.1
18	IFITM1	0	−0,120	0.01	0.84
29	IFNAR2	0	0.1	0.9	0.84
42	IKBKE	0	0.07	0.94	1.72
18	IL18BP	0	−0,030	0.15	1.48
29	IL1A	0	0.22	2.46	2.66
29	IL1B	0	−0,010	3.11	3.78
18	IL1F6	0	−0,140	0.25	0.99
40	IL1RN	0	0.29	0.66	1.95
42	IL6	0	0.38	2.09	3.47
42	IL8	0	1.35	4.13	4.68
18	INPP5F	0	−0,200	0.43	0.87
29	IPMK	0	−0,210	0.84	0.89
29	IRF1	0	0.08	1.31	1.72
18	ISG20	0	−0,090	0.5	2.17
18	ITGAV	0	−0,050	0.12	0.77
40	CD82	0	0.03	0.32	1.07
26	KIAA0101	0	−0,080	−0,140	−0,790
42	KIAA0247	0	0.44	0.62	1.09
34	KIAA1199	0	0.05	−0,270	−0,740
26	KIF20A	0	−0,160	−0,020	−0,850
26	KIF2C	0	0.14	0.19	−0,600
40	KLK10	0	0.09	0.18	1.59
11	NDC80	0	−0,170	−0,400	−1,070
18	LAP3	0	−0,110	0.21	0.96
11	LFNG	0	−0,020	−0,310	−0,850
40	LGALS3BP	0	0.25	0.18	0.78
40	LGALS9	0	0.37	0.68	3.05
18	LIPG	0	−0,130	0.01	0.63
29	LMO2	0	−0,030	0.49	0.78
42	LTB	0	0.15	1.56	2.5
29	LTF	0	−0,110	1.15	1.72
40	LYN	0	0.25	0.35	1.01
42	MAFF	0	0.17	0.6	0.88
26	MAMDC2	0	0.16	−0,060	−1,140
29	MAP3K8	0	0.25	1.83	1.8
42	MARCKSL1	0	0.48	1.02	1.24
42	MBP	0	0.14	0.44	0.94
18	MIPOL1	0	−0,040	−0,080	0.68
26	MKI67	0	0.08	−0,090	−0,800
18	MME	0	−0,200	−0,060	0.66
18	MMP1	0	−0,140	0.16	0.99
18	MMP7	0	−0,150	0.28	1.14
40	MMP9	0	0.28	0.33	1.79
26	MOXD1	0	−0,190	0.01	−0,800
18	MS4A8B	0	−0,020	0.56	1.54
34	MSH2	0	0.06	−0,270	−0,730
40	MUC1	0	0.28	0.4	2.43
40	MVP	0	0.28	0.23	0.82
40	MX1	0	0.04	0.87	3.06
18	MX2	0	−0,180	1.11	3.14
11	MYLIP	0	−0,120	−0,240	−0,930
18	NCF2	0	−0,090	0.14	1.14
26	NEK2	0	−0,040	−0,010	−0,840
42	NFKB1	0	0.21	0.7	1.09
40	NFKB2	0	0.51	0.87	1.83
29	NFKBIA	0	0.46	2.09	2.11
42	NFKBIB	0	0.11	0.49	0.75
42	NFKBIE	0	0.27	0.93	1.12
29	NFKBIZ	0	0.6	2.23	2.02
40	NMI	0	0.05	0.22	0.75
29	NOS2	0	−0,070	1.02	1.63
42	NTN1	0	0.28	0.45	0.75
26	NUSAP1	0	−0,090	−0,150	−0,920
18	OAS1	0	−0,100	0.56	2.15
18	ODZ2	0	−0,010	−0,030	0.89
26	OIP5	0	−0,130	−0,100	−0,970
18	OLFM1	0	−0,050	0.05	0.99
40	OLR1	0	0.06	0.38	1.66
18	OPTN	0	−0,110	0.3	0.83
26	ORC1	0	−0,100	−0,090	−0,770
40	PARP14	0	0.39	0.31	1.26
18	PARP9	0	−0,080	0.18	0.82
26	PCSK6	0	−0,040	−0,130	−1,000
42	PDE4B	0	0.08	0.65	1.59
40	PDGFB	0	0.37	0.43	0.89
40	PIK3AP1	0	0.03	0.16	1.29
29	PIP5K1B	0	−0,080	1.87	2.56
40	PLAC8	0	0.01	0.25	2.36
29	PLAU	0	0.02	0.84	1.01
11	PMCH	0	−0,410	−0,480	−0,910
42	PML	0	0.29	0.58	1.01
29	PPAP2B	0	−0,010	0.91	1.3
40	PSMB10	0	0	0.35	1.47
40	PSMB8	0	0.27	0.28	0.88
40	PSMB9	0	0.05	0.37	1.25
40	PSMF1	0	0.2	0.21	0.81
40	PTGDS	0	0.14	0.28	0.8
42	PTGER2	0	0.14	0.97	1.67
40	PTGES	0	0.2	0.73	1.72
18	PTGS2	0	−0,170	0.07	0.81
40	PVRL2	0	0.22	0.35	0.78
11	RAD51AP1	0	−0,260	−0,190	−0,980
18	RASGRP1	0	−0,210	0.45	1.91
42	RELB	0	0.1	0.69	1.02
29	RGS16	0	0.14	0.76	0.94
18	RGS2	0	−0,040	0.28	0.81
42	RHOJ	0	0.05	0.65	1.22
29	RND1	0	0.37	3.13	3.69
29	RNF144A	0	−0,150	0.41	0.69
42	RNF41	0	0.21	0.52	0.95
40	RRAS	0	0.39	0.34	0.86
11	RRM2	0	−0,160	−0,200	−0,870
29	RSAD2	0	0.09	1.88	2.84
40	RTP4	0	0.35	0.49	1.98
18	S100A8	0	−0,080	0.22	4.11
40	S100A9	0	0.16	0.67	4.63
42	saa3p	0	0.01	2.84	6.23
40	SCNN1G	0	0.19	0.16	0.95
26	SDPR	0	−0,110	0.19	−1,420
40	SEMA6A	0	0.04	0.27	0.77
29	SGK1	0	0	0.82	1.31
26	SGOL1	0	−0,130	−0,130	−0,890
11	SHCBP1	0	−0,050	−0,280	−0,780
40	ST6GAL1	0	0.18	0.4	0.97
18	SLAMF9	0	−0,010	0.17	0.95
18	SLC1A1	0	−0,010	0.38	1.18
42	SLC25A28	0	0.12	0.49	0.85
18	SLC26A2	0	−0,060	−0,060	0.8
11	SLC27A6	0	−0,250	−0,290	−0,880
40	SLC2A6	0	0.4	0.55	1.19
11	SLC35F2	0	−0,170	−0,210	−0,820
42	SLC37A1	0	0.34	0.56	1.14
18	SLC39A11	0	−0,060	0.16	0.79
40	SLC39A8	0	0.06	0.09	0.89
40	SLC6A14	0	0.07	0.45	2.3
40	SLC9A7	0	0.34	0.2	0.87
40	SLCO3A1	0	0.18	0.39	1.1
18	SLPI	0	−0,040	0.04	1.15
40	SIK1	0	0.33	0.37	0.88
42	SOD2	0	0.01	0.98	2.18
18	SP100	0	−0,140	0.07	0.91
40	SP140/SP140L	0	0.31	0.26	0.95
26	SPAG5	0	−0,030	0.04	−0,720
40	SQRDL	0	0.15	0.43	1.21
40	STAP2	0	0.31	0.43	1.19
18	STK38L	0	−0,060	−0,120	0.67
40	SULT2B1	0	0.28	0.36	0.98
42	SVIL	0	0.08	0.35	0.78
40	TAPBP	0	0.08	0.05	0.81
40	TAPBPL	0	0.23	0.16	0.85
18	TDRD7	0	−0,140	0.2	0.67
40	TGM2	0	0.12	0.19	1.32
29	TLR2	0	−0,130	1.44	1.93
29	RTP3	0	−0,130	0.59	0.88
42	TNFAIP2	0	0.03	1.57	2.63
42	TNFAIP3	0	1.15	1.68	2.29
40	TNFRSF6B	0	0.17	0.3	0.79
18	TNFSF10	0	−0,300	0.6	1.24
18	TNFSF13B	0	−0,020	0.17	1.32
42	TNIP1	0	0.18	0.94	1.43
34	TOP2A	0	0.18	−0,370	−0,830
40	TP53INP2	0	0.2	0.15	0.91
18	TSPAN1	0	−0,170	−0,050	0.79
40	UBA7	0	0.29	0.19	1.85
40	UBE2L6	0	0.19	0.5	1.16
34	UHRF1	0	0.44	0.01	−0,500
40	UNC93A	0	0.02	0.06	1.04
42	USF1	0	0.35	0.52	0.78
18	USP18	0	−0,240	0.41	1.39
11	VAV3	0	−0,110	−0,310	−1,090
18	VCAM1	0	0	0.47	2.27
42	VSNL1	0	−0,080	0.46	0.95
18	WARS	0	−0,070	0.08	0.95
42	XDH	0	−0,020	0.53	0.96
26	XRCC3	0	0.12	0.03	−0,700
42	PARP12	0	0.13	0.37	0.78
40	ZMYND15	0	0.17	0.13	0.95

## Sheet: E. coli  SCS-BTA18-q
Profile	Symbol	0h	1h	6h	24h
37	ABHD1	0	0,300	0,070	0,900
25	ABHD2	0	−0,020	−0,230	0,790
25	ABHD5	0	0,040	−0,310	0,570
42	ADAMTS4	0	0,170	0,540	1,170
40	ADAMTS5	0	0,140	0,180	0,920
19	ADCY2	0	−0,570	0,220	−0,530
25	ADM	0	−0,070	−0,630	1,670
37	ADRB2	0	0,180	−0,070	0,850
40	AGR2	0	0,060	0,090	2,150
37	AIF1	0	0,140	−0,140	1,540
25	AK3	0	0,040	−0,600	0,280
25	ANKRD1	0	−0,060	−0,480	0,340
25	ANKRD12	0	0,070	−0,400	0,510
25	APLN	0	0,210	−0,460	0,770
40	APOBEC3A	0	0,070	0,180	0,780
40	AQP9	0	0,160	0,240	0,810
18	ARRDC2	0	−0,110	−0,060	1,390
26	ASPM	0	0,050	0,240	−1,160
25	ATAD1	0	0,150	−0,330	0,580
33	ATXN3	0	0,320	−0,410	0,530
29	BACE2	0	−0,140	0,510	0,870
40	BACH2	0	0,100	0,120	0,950
29	BCL2A1	0	−0,130	1,220	2,120
18	CFB	0	−0,210	0,760	3,240
29	BHLHE41	0	0,130	0,760	0,680
29	BHLHE22	0	−0,040	0,610	0,800
40	BIRC2	0	0,120	0,580	1,720
18	BIRC3	0	−0,050	0,290	1,730
25	BLZF1	0	0,070	−0,470	0,400
40	BMP2	0	0,130	0,470	1,250
37	BNIP3	0	0,030	−0,170	1,010
29	MREG	0	0,160	0,800	0,830
37	SRL	0	0,120	−0,250	1,170
25	C13orf15	0	−0,130	−0,690	0,520
37	RICTOR	0	0,170	−0,170	0,640
37	RICTOR	0	0,170	−0,170	0,640
37	RICTOR	0	0,170	−0,170	0,640
40	FAM84A	0	0,400	0,280	0,860
33	KIAA0776	0	0,350	−0,600	0,190
26	NCAPG2	0	−0,100	0,240	−0,840
33	CCDC55	0	0,550	−0,280	0,760
33	CCDC55	0	0,550	−0,280	0,760
42	BST2	0	0,660	1,360	2,600
42	BST2	0	0,540	1,310	2,460
40	TMEM140	0	0,120	0,160	1,050
25	STK38	0	−0,110	−0,530	1,020
26	HJURP	0	0,100	0,120	−0,890
42	ZNFX1	0	0,270	0,610	1,250
25	GORAB	0	0,170	−0,610	0,470
25	GORAB	0	0,170	−0,610	0,470
37	CCDC112	0	0,440	0,170	0,940
25	C5orf41	0	0,160	−0,280	0,910
25	C5orf41	0	0,160	−0,280	0,910
40	FTSJD1	0	0,460	0,310	1,250
33	LARP7	0	0,260	−0,460	0,410
29	PODXL	0	−0,140	0,430	0,770
40	IFI44	0	1,330	0,730	3,090
37	RPAP3	0	0,450	−0,140	0,660
25	PRPF39	0	0,170	−0,530	0,740
33	SFRS18	0	0,330	−0,400	0,380
42	ZNFX1	0	0,270	0,610	1,250
25	C13orf33	0	0,010	−0,420	1,140
40	USP18	0	0,660	0,940	1,990
25	NUPR1	0	−0,280	−0,790	0,810
18	GBP1	0	−0,180	0,120	0,930
29	IPCEF1	0	0,240	0,890	0,890
40	TMEM106A	0	0,220	0,280	1,180
40	RTP4	0	0,700	0,640	2,000
37	ZC3H15	0	0,290	−0,190	0,740
37	MXRA5	0	0,330	−0,220	0,770
33	SASS6	0	0,170	−0,550	0,330
33	LARP7	0	0,260	−0,460	0,410
33	CWC22	0	0,280	−0,410	0,480
26	FAM64A	0	−0,160	0,030	−0,760
26	FAM64A	0	−0,160	0,030	−0,760
25	MORF4L2	0	−0,010	−0,450	0,410
42	RBM43	0	0,100	0,400	0,870
40	PLEKHA4	0	0,070	0,270	0,790
25	TOR1AIP2	0	0,100	−0,520	0,600
18	DRAM1	0	−0,130	0,100	0,780
29	HLA-A	0	−0,040	0,770	0,680
26	E2F8	0	0,200	0,270	−0,800
25	MLLT11	0	−0,060	−0,560	0,260
29	ZMIZ2	0	0,020	0,770	0,640
40	CALCOCO2	0	0,310	0,140	0,940
40	XAF1	0	0,440	0,540	1,740
25	C1orf54	0	0,070	−0,330	0,660
33	ETAA1	0	0,370	−0,470	0,180
18	CD276	0	−0,150	−0,060	0,610
40	SNAP23	0	0,360	0,250	0,760
29	ZC3H12A	0	−0,040	1,080	1,370
42	RGNEF	0	0,140	0,510	0,980
18	Alox12e	0	−0,280	0,410	1,210
40	USP18	0	0,660	0,940	1,990
33	C2orf63	0	0,220	−0,570	0,300
25	CCDC76	0	0,130	−0,310	0,440
42	RGNEF	0	0,100	0,630	0,900
26	BUB1	0	0,060	−0,050	−0,710
26	BUB1B	0	0,050	0,020	−0,890
33	C10orf28	0	0,330	−0,310	0,530
33	PIBF1	0	0,250	−0,390	0,500
26	SKA3	0	0,110	0,120	−0,840
40	PPP2R3C	0	0,190	0,120	0,970
25	TMEM204	0	0,070	−0,290	0,490
42	RNF213	0	0,460	0,940	1,740
26	SKA1	0	0,010	0,150	−0,760
18	C1QTNF5	0	−0,370	0,010	0,480
25	C1R	0	−0,040	−0,290	1,100
25	C1S	0	0,170	−0,320	1,020
18	C2	0	−0,390	0,050	1,410
26	FAM83D	0	0,090	0,180	−1,000
37	SRXN1	0	0,330	0,120	0,790
18	RBCK1	0	−0,030	0,310	0,850
37	ESF1	0	0,380	−0,080	0,900
29	C3	0	−0,200	0,690	0,910
37	ZUFSP	0	0,210	−0,110	0,660
25	SNHG5	0	0,000	−0,640	0,290
33	C6orf170	0	0,190	−0,590	0,280
29	C8orf4	0	−0,090	0,680	1,200
29	CACNB3	0	0,030	0,500	0,760
40	CAMK1D	0	0,150	0,090	1,510
18	CAPN6	0	−0,370	0,370	0,820
25	CASP3	0	0,040	−0,740	0,360
40	CASP4	0	0,310	0,000	1,670
42	CASP7	0	0,290	0,660	0,920
37	FSD1L	0	0,240	−0,190	0,990
42	CCL2	0	0,260	1,630	2,400
42	CCL20	0	0,160	1,350	3,300
40	CCL5	0	0,580	0,980	4,530
26	CCNB1	0	0,070	0,140	−0,930
26	CCNB2	0	−0,100	−0,070	−0,960
25	CCPG1	0	0,090	−0,540	0,370
18	CD38	0	−0,060	0,000	1,050
18	CD40	0	−0,030	0,680	1,800
26	CDK1	0	0,060	−0,040	−0,730
26	CDC20	0	−0,110	0,210	−0,990
26	CDCA3	0	−0,120	0,150	−0,830
26	CDCA8	0	−0,020	0,210	−0,850
38	CDKN2C	0	0,210	0,200	−0,570
25	CFH	0	−0,020	−0,500	0,270
18	CHI3L1	0	−0,650	0,560	1,360
40	CHST1	0	0,020	0,280	0,850
38	CIT	0	0,240	0,510	−0,460
37	CLCA2	0	0,360	−0,120	0,970
29	CLDN1	0	−0,070	0,580	0,690
40	CLDN11	0	0,030	0,090	0,910
25	CXCR7	0	0,180	−0,440	1,130
25	COPS2	0	0,210	−0,370	0,550
37	COX7A1	0	0,030	−0,150	0,890
37	CPNE8	0	0,370	−0,200	0,860
40	CPOX	0	0,020	0,370	1,200
40	CRYM	0	0,010	0,260	1,640
25	VCAN	0	−0,330	−0,920	0,370
40	CTSC	0	0,090	0,260	1,080
18	CTSH	0	−0,320	−0,220	0,720
25	CTSK	0	0,100	−0,480	0,330
37	CTSS	0	0,280	−0,080	1,110
37	CUL4B	0	0,200	−0,190	0,670
29	CX3CL1	0	−0,170	1,000	1,240
29	CXCL10	0	−0,130	0,640	0,540
40	CXCL2	0	0,210	0,240	3,170
40	CXCL3	0	0,640	0,960	2,000
42	CXCL6	0	0,070	0,450	0,780
25	CXCR4	0	−0,160	−0,480	0,910
29	CYP11A1	0	−0,170	0,640	0,520
40	CYP2J2	0	0,030	0,090	1,530
18	CYP7B1	0	−0,110	0,080	0,900
42	DAB1	0	0,460	1,120	1,090
42	DAPP1	0	0,150	1,380	2,640
37	DDX52	0	0,430	−0,320	0,930
40	DDX58	0	0,830	0,610	1,990
40	DTX3L	0	0,350	0,360	1,250
37	DUSP1	0	0,090	−0,140	1,060
42	EDN1	0	0,110	0,530	0,880
33	EEA1	0	0,410	−0,350	0,580
40	EIF2AK2	0	0,460	0,250	0,890
40	EIF4E	0	0,650	0,500	1,420
25	EPC2	0	0,140	−0,430	0,380
25	EPHX2	0	0,050	−0,330	0,510
25	ERO1L	0	0,130	−0,800	1,010
33	ESCO1	0	0,360	−0,360	0,460
25	F2RL2	0	−0,010	−0,330	0,580
40	IFI27L2	0	0,540	0,280	2,140
40	FAM43A	0	0,260	0,330	1,020
33	FAP	0	0,510	−0,830	0,390
37	FBXO30	0	0,480	0,170	1,040
38	FBXO5	0	0,470	0,330	−0,580
40	FCHSD2	0	0,090	0,000	0,820
25	FGL1	0	0,250	−0,500	0,990
33	FGL2	0	0,380	−0,490	0,600
18	FLI1	0	−0,040	−0,100	1,140
18	FMNL3	0	−0,260	0,000	0,630
42	FMO4	0	0,320	0,900	0,940
25	FMOD	0	−0,150	−0,420	0,340
18	FOXA1	0	−0,020	0,060	1,120
18	FOXA3	0	−0,190	0,290	0,880
25	FOXF1	0	−0,080	−0,340	0,950
25	FOXQ1	0	−0,110	−0,310	0,460
42	ISG15	0	0,800	1,360	2,760
40	IFI6	0	0,560	1,170	2,620
40	GABARAPL1	0	0,130	0,250	0,910
38	GATM	0	0,150	0,320	−0,550
40	GBP3	0	0,540	0,380	2,060
40	GBP4	0	0,430	0,220	1,510
18	GBP5	0	−0,510	−0,330	1,280
18	GBP6	0	−0,270	0,000	1,430
18	GCA	0	−0,050	0,170	1,130
25	GDPD1	0	0,110	−0,200	0,570
25	GEM	0	−0,040	−0,560	0,780
25	GJB6	0	0,050	−0,290	1,200
26	GMNN	0	0,130	0,140	−0,650
25	GNG11	0	−0,080	−0,540	0,230
40	GOLGA4	0	0,140	0,060	0,770
26	GPD1L	0	−0,050	0,120	−0,970
18	GRINA	0	−0,190	−0,020	0,610
25	GUCY1B3	0	−0,180	−0,790	0,590
25	HK2	0	−0,020	−0,300	0,610
18	HLA-DMA	0	−0,120	0,210	0,640
18	HLA-DMB	0	−0,260	0,110	1,490
18	HLA-DQB1	0	−0,400	−0,220	1,020
18	HLA-DRA	0	−0,130	0,350	2,310
18	HLA-DRB1	0	−0,340	0,390	1,450
26	HLF	0	0,130	−0,080	−1,090
38	HMGB3	0	0,230	0,240	−0,570
25	HMOX1	0	−0,030	−1,200	0,820
42	HMOX2	0	0,080	0,510	0,990
25	HOXA4	0	0,070	−0,410	0,610
25	HRH1	0	0,040	−0,410	1,180
37	HSD11B1	0	0,230	−0,130	0,630
42	HSD3B1	0	−0,010	0,430	1,020
33	HSPB8	0	0,370	−0,430	0,240
40	RNF19B	0	0,080	0,600	1,490
29	ICAM1	0	0,060	0,870	1,270
29	ICOSLG	0	−0,140	0,420	0,690
42	ID3	0	−0,030	0,610	1,050
40	IER3	0	0,040	0,120	0,950
40	IFI16	0	0,600	0,550	2,440
40	IFI44	0	1,110	1,090	3,110
40	IFI44L	0	0,760	0,780	2,200
42	IFIH1	0	0,480	0,800	1,590
40	IFIT5	0	0,640	0,570	1,560
40	IFITM1	0	0,140	0,230	0,880
25	IFRD1	0	0,000	−0,370	0,610
40	IGFBP3	0	0,550	0,130	2,170
29	IKBKE	0	0,000	0,720	0,920
25	IL18BP	0	−0,130	−0,650	0,930
42	IL1A	0	0,390	1,370	2,040
29	IL1B	0	0,220	1,800	2,450
40	IL1F6	0	0,290	0,200	1,660
40	IL1RN	0	0,100	0,470	1,140
26	IL20RA	0	0,070	0,210	−0,570
26	IL20RB	0	0,140	0,220	−0,590
18	IL4R	0	−0,250	0,160	0,520
18	IL6	0	−0,040	0,720	2,160
40	IL8	0	1,320	1,780	3,590
40	IPMK	0	0,240	0,380	0,820
33	IQCB1	0	0,170	−0,470	0,280
29	IRF1	0	−0,070	0,770	0,840
40	ISG20	0	0,390	0,490	2,050
40	IRF9	0	0,320	0,490	1,030
18	ITGA5	0	−0,490	−0,150	0,510
18	ITPKC	0	−0,300	0,060	0,460
18	JPH2	0	−0,310	0,130	0,500
38	KCNE1	0	0,150	0,320	−0,490
42	KCTD11	0	0,330	0,660	0,800
26	KIAA0101	0	−0,020	0,110	−0,920
29	KIAA0247	0	0,090	0,740	0,940
25	KIAA1109	0	0,040	−0,530	0,290
26	KIF20A	0	−0,080	0,040	−0,950
26	KIF22	0	0,000	0,220	−0,580
38	KIF23	0	0,250	0,260	−0,570
38	KIF2C	0	0,210	0,440	−0,530
40	KLF4	0	0,120	0,250	0,980
40	KLK10	0	0,120	0,360	1,470
26	KNTC1	0	0,100	0,090	−0,900
33	KTN1	0	0,480	−0,300	0,740
40	LAP3	0	0,030	−0,010	0,970
40	LGALS3BP	0	0,030	0,410	1,060
42	LGALS9	0	0,370	1,020	2,230
25	LMCD1	0	−0,030	−0,300	0,560
38	LMNB1	0	0,180	0,220	−0,570
42	LMO2	0	0,240	0,570	1,190
29	LTB	0	−0,140	1,100	1,500
29	LTF	0	0,000	0,970	0,810
42	LYN	0	0,180	0,600	0,810
33	MAB21L1	0	0,360	−0,400	0,700
18	MAFF	0	−0,190	0,030	0,880
42	MANSC1	0	0,330	0,660	0,770
42	MAP3K8	0	0,170	0,750	1,430
26	MCM4	0	−0,180	0,050	−0,770
26	MCM5	0	−0,020	0,120	−0,670
18	MDK	0	−0,170	0,100	0,740
37	MEIS2	0	0,500	0,030	1,020
25	MIPOL1	0	0,300	−0,410	1,050
38	MKI67	0	0,150	0,310	−0,630
37	MMP1	0	0,330	−0,210	1,000
25	MMP13	0	−0,030	−0,830	1,440
18	MMP9	0	−0,150	0,130	1,590
40	MS4A8B	0	0,050	0,520	1,390
40	MSX1	0	0,100	−0,030	0,780
40	MUC1	0	0,010	0,290	1,670
42	MX1	0	0,800	1,550	2,620
40	MX2	0	1,140	1,070	3,580
26	MXD3	0	0,010	0,250	−0,870
37	MXI1	0	0,180	−0,200	0,910
25	NAALADL2	0	−0,140	−0,430	0,460
18	NCF2	0	−0,080	0,150	0,960
29	NFKB1	0	−0,130	0,600	0,900
18	NFKB2	0	−0,290	0,560	1,220
18	NFKBIA	0	−0,340	0,330	0,940
18	NFKBIE	0	−0,170	0,450	0,970
42	NFKBIZ	0	0,740	1,370	1,780
37	NID1	0	0,280	−0,140	0,880
42	NOS2	0	0,090	0,730	1,110
25	NR4A3	0	0,020	−0,290	0,980
25	NT5E	0	0,150	−0,520	0,430
40	NUCB2	0	0,120	−0,020	0,920
26	NUSAP1	0	0,160	0,100	−0,810
40	OAS1	0	0,760	0,970	2,190
26	OIP5	0	0,180	0,170	−1,000
40	OLFML2A	0	0,180	0,020	1,390
40	OLR1	0	0,410	0,360	1,550
37	OPA1	0	0,190	−0,190	0,620
18	OPTN	0	−0,270	−0,030	0,500
26	ORC1	0	0,100	0,320	−0,730
37	P4HA1	0	0,330	0,050	0,780
40	PARP14	0	0,260	0,320	1,100
40	PARP9	0	0,230	0,360	1,010
40	NAMPT	0	0,290	0,180	0,780
26	PCNA	0	0,100	0,190	−0,820
40	PDE4B	0	0,190	0,360	1,000
29	PDGFB	0	−0,200	0,490	0,750
18	PFKFB3	0	−0,080	−0,120	0,860
42	PGM5	0	0,540	0,760	1,300
40	PIK3AP1	0	0,080	0,350	1,310
40	PIM1	0	0,160	0,170	0,770
29	PIP5K1B	0	0,470	1,960	2,000
25	PKIB	0	0,010	−0,480	0,550
40	PLAC8	0	0,510	0,030	3,830
18	PLAT	0	−0,040	0,120	1,020
18	PLAU	0	−0,090	0,330	0,880
40	PLEKHA4	0	0,120	0,310	0,770
37	PLSCR4	0	0,230	−0,210	0,890
18	PML	0	−0,160	0,420	0,840
37	PNPT1	0	0,320	−0,020	1,280
18	PODXL	0	−0,080	0,350	0,930
26	POLE2	0	0,030	−0,130	−0,820
37	POLK	0	0,580	0,250	0,900
25	PPP1R3C	0	−0,020	−0,630	1,250
26	PRC1	0	−0,050	0,060	−0,730
33	PRPF39	0	0,150	−0,550	0,290
40	PSMB10	0	0,040	0,150	0,850
18	PSMB8	0	−0,040	0,340	0,860
40	PSMB9	0	0,020	0,300	1,080
40	PSMF1	0	0,200	0,330	0,820
42	PTGER2	0	0,300	0,780	1,070
18	PTGES	0	−0,110	0,090	1,210
25	PTGS2	0	0,390	−0,760	1,580
33	PTHLH	0	0,360	−0,580	0,450
26	PTTG1	0	−0,090	0,070	−0,940
18	PVR	0	−0,080	0,180	0,950
18	PVRL2	0	−0,160	0,230	0,740
40	RAB8B	0	0,450	0,220	1,000
26	RAD51AP1	0	0,080	0,070	−0,840
40	RARB	0	0,350	0,390	0,920
40	RASGRP1	0	0,230	0,780	1,850
38	RBL1	0	0,230	0,190	−0,540
26	RFC4	0	0,010	0,150	−0,690
40	RGS16	0	0,230	0,380	0,850
42	RGS2	0	0,090	0,390	0,920
42	RHOJ	0	0,020	0,790	1,480
25	RIOK2	0	0,210	−0,330	0,520
25	RIT1	0	0,160	−0,730	0,440
25	RLF	0	0,280	−0,430	0,700
42	RND1	0	0,120	1,280	2,040
42	RNF41	0	0,040	0,380	0,810
25	RNMT	0	0,170	−0,420	0,540
40	ROBO1	0	0,190	0,270	0,910
26	RRM2	0	0,000	−0,030	−1,010
42	RSAD2	0	0,780	1,650	2,620
25	RSBN1	0	0,000	−0,380	0,680
40	RTP4	0	0,600	0,760	2,370
18	S100A12	0	−0,340	−0,010	1,530
18	S100A8	0	−0,300	−0,070	2,750
18	S100A9	0	−0,120	0,370	3,460
18	saa3p	0	−0,360	1,250	3,990
40	SAMD9	0	0,470	0,200	1,390
26	SCD5	0	0,050	−0,050	−0,710
42	SCLY	0	0,070	0,500	0,800
25	SDS	0	−0,260	−1,110	0,440
25	SERPINB2	0	−0,040	−0,890	0,320
25	SRSF2IP	0	0,070	−0,370	0,600
33	SHOC2	0	0,360	−0,400	0,200
25	SLAMF8	0	0,020	−0,350	0,450
42	SLC1A1	0	0,110	0,390	0,900
26	SLC25A15	0	0,160	0,210	−0,780
25	SLC25A21	0	−0,070	−0,360	0,520
42	SLC25A28	0	0,080	0,550	0,800
25	SLC2A1	0	−0,070	−0,540	0,790
25	SLC2A3	0	−0,260	−0,850	1,180
42	SLC2A6	0	−0,030	0,430	0,840
25	SLC40A1	0	0,210	−0,360	0,470
18	SLC6A14	0	−0,040	0,010	1,990
42	SLC9A7	0	0,250	0,510	0,940
29	SLCO3A1	0	−0,110	0,440	0,830
18	SLPI	0	−0,350	−0,080	0,670
40	SMAD7	0	0,190	0,390	0,920
25	SMPDL3B	0	−0,070	−0,420	0,340
25	SNAPC1	0	0,140	−0,460	0,970
18	SIK1	0	−0,050	−0,010	0,950
37	SOCS2	0	0,190	−0,060	0,820
40	SOD2	0	0,550	0,460	1,650
40	SP100	0	0,580	0,340	1,200
40	SP140/SP140L	0	0,350	0,220	1,160
26	SPAG5	0	0,040	0,080	−0,780
33	SPG20	0	0,300	−0,260	0,550
33	SPRY1	0	0,240	−0,500	0,390
18	SQRDL	0	−0,200	0,120	0,670
25	SSPN	0	0,220	−0,370	0,470
25	HSPA13	0	−0,080	−0,330	0,540
37	STK38L	0	0,080	−0,190	0,890
33	STXBP3	0	0,350	−0,240	0,520
40	TAP1	0	0,100	0,430	1,300
40	TAPBPL	0	0,060	0,420	1,080
25	TAX1BP1	0	0,120	−0,520	0,330
40	TDRD7	0	0,420	0,470	1,130
25	TFPI2	0	0,170	−0,470	1,050
40	TGM2	0	0,030	0,500	1,300
25	TIPARP	0	0,030	−0,710	0,630
29	TLR2	0	−0,010	0,590	0,870
25	TMEM2	0	0,060	−0,170	0,690
29	RTP3	0	0,120	0,730	0,800
29	TNFAIP2	0	0,030	1,310	1,400
40	TNFAIP3	0	0,820	0,800	2,050
18	TNFSF10	0	−0,040	0,110	1,020
40	TNFSF13B	0	0,330	0,010	2,330
18	TNIP1	0	−0,300	0,210	1,190
18	TOR3A	0	−0,170	0,050	0,660
18	TP53INP2	0	−0,160	0,180	0,650
40	TRIM5	0	0,340	0,250	0,750
33	TRIP11	0	0,410	−0,340	0,430
25	TRPC1	0	−0,130	−0,550	0,240
26	TSPAN2	0	0,130	0,340	−0,800
26	TYMS	0	−0,120	0,180	−0,810
40	UBA7	0	0,350	0,480	1,910
42	UBE2L6	0	0,110	0,440	0,930
38	UHRF1	0	0,230	0,460	−0,670
37	UNC93A	0	0,200	−0,270	1,040
37	UPF2	0	0,430	−0,120	0,840
25	UPP1	0	0,070	−0,400	0,420
25	USP15	0	0,220	−0,370	0,470
40	USP18	0	0,650	0,800	2,050
25	USP8	0	0,250	−0,260	0,510
25	VEGFA	0	0,030	−0,330	0,530
18	VEGFC	0	−0,190	0,140	0,900
33	VPS13C	0	0,180	−0,600	0,230
18	WARS	0	0,000	0,190	0,830
18	XDH	0	−0,150	0,380	0,850
25	YME1L1	0	0,080	−0,440	0,360
25	YPEL5	0	0,150	−0,250	0,540
25	ZBTB1	0	0,040	−0,560	0,380
40	PARP12	0	0,260	0,360	0,950
33	ZC3H8	0	0,280	−0,400	0,380
37	ZCCHC6	0	0,280	−0,090	0,670
18	ZMYND15	0	−0,210	0,100	0,600
33	ZNF146	0	0,300	−0,510	0,420
25	ZNF160 (includes others)	0	0,150	−0,460	0,360
25	ZNF181	0	0,340	−0,410	0,780
25	ZNF292	0	0,280	−0,430	0,780
40	RNF114	0	0,080	0,310	0,930
33	ZNF354A	0	0,220	−0,370	0,440
25	ZNF518A	0	0,110	−0,460	0,340
33	ZNF567	0	0,430	−0,340	0,570
25	ZNF654	0	0,050	−0,670	0,510
38	ZWINT	0	0,290	0,260	−0,520

## Sheet: S. aureus SCS-BTA18-Q
Profile	Symbol	0h	1h	6h	24h
18	ADAMTS4	0	−0,030	0,350	1,020
18	ADM	0	−0,170	−0,140	0,790
40	AGR2	0	0,260	0,560	1,700
40	AIF1	0	0,080	0,330	0,900
40	Alox12e	0	0,190	0,360	1,690
42	APOA1	0	0,130	0,710	1,570
18	ARHGAP42	0	−0,270	0,090	0,770
42	ARRDC2	0	0,320	0,750	1,430
42	BACE2	0	0,130	0,430	0,870
42	BAG4	0	0,390	0,700	0,880
29	BCL2A1	0	0,020	2,380	2,770
29	BHLHE41	0	0,180	0,760	0,840
42	BIRC2	0	−0,070	0,860	1,740
18	BIRC3	0	−0,250	0,850	1,990
40	BMP2	0	0,210	0,330	1,140
40	BST2	0	0,200	0,440	1,270
18	BST2	0	−0,090	0,300	1,120
40	C12orf39	0	0,050	0,090	0,800
29	C3orf57	0	−0,120	0,460	0,820
29	C3orf57	0	−0,120	0,460	0,820
29	C4orf19	0	0,140	0,770	0,690
40	C8orf4	0	0,380	0,640	1,500
18	CASP4	0	−0,040	0,520	1,480
42	CASP7	0	0,130	0,500	0,930
42	CCL2	0	0,710	1,550	2,650
42	CCL20	0	0,510	2,510	3,580
40	CCL5	0	0,040	0,230	1,290
29	CD40	0	0,240	1,480	1,780
42	CD74	0	0,100	0,470	0,990
42	CDKN1A	0	0,250	0,380	0,760
29	CEBPD	0	0,350	1,010	0,910
42	CFB	0	0,230	1,630	2,820
29	CHI3L1	0	−0,070	1,360	1,730
29	CIITA	0	−0,130	0,580	0,740
40	CLDN1	0	0,210	0,350	0,810
29	CLDN11	0	0,100	0,650	0,840
18	CPNE8	0	−0,150	0,060	0,790
29	CPOX	0	−0,120	0,540	1,010
40	CRYM	0	0,170	0,570	1,340
42	CTSC	0	0,030	0,420	0,920
18	CXCL10	0	−0,050	0,280	0,960
42	CXCL6	0	0,120	0,740	1,050
18	CYP7B1	0	−0,110	0,290	0,970
18	DAPP1	0	−0,040	0,680	1,740
18	DDX58	0	−0,250	−0,010	0,610
18	EDN1	0	−0,180	0,320	0,700
40	EIF4E	0	0,050	0,150	1,370
18	FAS	0	−0,130	0,240	0,840
29	FMO4	0	−0,090	1,430	1,180
40	FOXA3	0	0,290	0,460	1,000
42	FRK	0	0,060	0,500	0,810
42	GBP1	0	−0,050	0,560	1,030
18	GBP5	0	−0,180	0,230	0,740
29	GPRIN3	0	−0,050	0,570	0,850
29	HCK	0	0,190	1,400	1,610
40	HLA-DQA1	0	0,070	−0,050	0,740
40	HLA-DQB1	0	0,020	0,080	0,750
40	HLA-DRA	0	0,030	0,210	1,330
40	HLA-DRB1	0	0,180	0,080	1,240
42	HMOX2	0	0,250	0,560	0,770
42	ICAM1	0	0,170	0,810	1,250
42	IFI16	0	0,040	0,600	1,230
18	IFI44	0	−0,040	0,150	1,040
40	IFI44	0	0,190	0,080	0,800
18	IFIH1	0	−0,260	0,200	0,790
42	IFNAR2	0	0,140	0,590	0,850
40	IGFBP3	0	0,350	0,180	1,460
29	IKBKE	0	0,020	0,980	1,280
42	IL1A	0	0,620	1,320	2,490
29	IL1B	0	0,150	1,860	2,760
40	IL1RN	0	0,360	0,780	1,740
40	IL6	0	0,940	0,860	3,050
18	INPP5F	0	−0,170	0,270	0,680
29	IPCEF1	0	0,140	0,960	1,040
40	IRF1	0	0,130	0,600	1,510
40	ISG15	0	0,100	0,050	1,400
40	ISG20	0	0,100	0,420	1,070
42	KIAA0247	0	0,390	0,590	0,830
42	KLK10	0	0,130	0,640	0,940
40	LGALS9	0	0,320	0,720	1,810
29	LTB	0	0,150	1,570	1,840
29	LTF	0	−0,230	1,260	1,270
40	MAFF	0	0,220	0,350	0,860
42	MAP3K8	0	0,560	1,340	1,560
42	MARCKSL1	0	0,430	0,750	0,800
18	MME	0	−0,460	−0,090	0,440
40	MMP7	0	0,050	0,120	0,800
40	MMP9	0	0,080	0,300	1,380
29	MS4A8B	0	0,180	0,700	0,820
42	MX1	0	0,110	0,760	1,690
29	MX2	0	−0,230	0,910	1,790
29	NAD+	0	−0,050	0,980	0,930
29	NFKB1	0	0,040	0,640	0,910
42	NFKB2	0	0,330	0,860	1,410
42	NFKBIA	0	0,470	1,380	1,700
42	NFKBIE	0	0,190	0,770	1,030
40	NOS2	0	0,260	0,340	1,830
40	NUCB2	0	0,190	0,100	0,890
40	OAS1	0	0,050	0,340	1,070
40	P4HA1	0	0,030	−0,040	0,780
18	PARP14	0	−0,070	0,200	1,050
29	PIK3R5	0	0,150	0,820	0,910
18	PION	0	−0,250	0,210	0,820
18	PION	0	−0,250	0,210	0,820
29	PIP5K1B	0	−0,040	1,720	1,940
40	PLAU	0	0,030	0,360	0,970
29	PPAP2B	0	0,030	1,000	1,010
40	PPP1R15A	0	0,270	0,140	0,860
42	PSMB10	0	0,060	0,340	0,800
42	PTGER2	0	0,060	0,840	1,320
29	PTGES	0	0,170	0,930	1,170
40	RASA2	0	0,010	0,240	0,780
18	RASGRP1	0	−0,200	0,370	1,230
18	RBM43	0	−0,180	0,270	0,750
29	RELB	0	0,040	0,570	0,770
29	RELL1	0	0,140	0,770	0,690
42	RGNEF	0	−0,020	0,360	0,840
42	RGNEF	0	−0,060	0,390	0,790
29	RHOJ	0	0,070	0,770	0,760
42	RND1	0	0,520	1,790	2,590
29	RNF144A	0	−0,110	0,450	0,700
40	RNF19B	0	0,280	0,590	1,320
18	RNF213	0	−0,110	0,200	0,710
42	RNF41	0	0,200	0,520	0,780
42	RSAD2	0	0,210	1,150	2,660
29	RTP3	0	−0,100	0,610	0,680
40	RTP4	0	0,280	0,360	0,980
40	S100A8	0	0,070	0,750	2,590
42	S100A9	0	0,320	1,290	2,760
42	saa3p	0	0,120	3,100	5,000
18	SAMD9	0	−0,010	0,070	0,990
40	SGK1	0	0,410	0,540	1,060
18	SLC26A2	0	−0,310	0,130	0,620
42	SLC2A6	0	0,280	0,620	0,850
42	SLC37A1	0	0,300	0,700	0,770
29	SLC6A14	0	−0,150	0,980	1,610
18	SNAPC1	0	−0,220	−0,100	0,710
40	SOCS1	0	0,180	0,170	0,860
42	SOD2	0	0,160	1,010	1,480
42	SQRDL	0	0,190	0,500	0,750
42	ST6GAL1	0	0,350	0,510	0,790
40	SULT2B1	0	0,210	0,360	0,770
29	TLR2	0	−0,090	1,380	1,760
18	TMEM87A	0	−0,230	0,050	0,540
42	TNFAIP2	0	0,090	1,340	2,190
40	TNFAIP3	0	1,220	0,780	2,150
18	TNFSF10	0	−0,310	0,150	0,670
29	TNIP1	0	0,170	0,940	1,020
40	UBA7	0	0,250	0,220	0,790
40	USP18	0	0,120	0,310	0,860
18	VCAM1	0	−0,060	0,020	1,320
42	VSNL1	0	−0,090	0,480	0,940
40	XAF1	0	0,090	0,200	0,780
29	ZC3H12A	0	0,340	1,650	2,090

## Sheet: S. aureus  SCS-BTA18-q
Profile	Symbol	0h	1h	6h	24h
32	ABI3BP	0	0,490	−0,420	−0,030
33	ADAMTS5	0	0,390	−0,300	0,560
25	ADM	0	−0,190	−1,290	0,790
25	AGR2	0	0,010	−0,330	0,590
25	AIF1	0	0,040	−0,290	0,470
25	ANGPTL4	0	−0,190	−0,990	0,350
33	APLN	0	0,370	−0,710	0,280
25	ARRDC2	0	−0,130	−0,880	0,510
32	ATF3	0	0,440	−0,440	0,110
24	ATXN3	0	0,190	−0,620	0,090
32	BCHE	0	0,430	−0,600	−0,010
25	BIRC3	0	0,240	−0,380	0,780
25	BNIP3	0	0,010	−0,500	0,360
33	BST2	0	0,300	−0,650	0,400
33	BST2	0	0,400	−0,990	0,460
32	C13orf33	0	0,720	−0,500	0,170
25	C1R	0	0,080	−0,500	0,320
24	C1S	0	0,190	−0,660	0,080
33	C6orf170	0	0,510	−0,230	0,540
33	CAMK1D	0	0,200	−0,510	0,320
24	CASP3	0	0,020	−0,830	−0,050
25	CASP4	0	0,160	−0,290	0,570
33	CCL5	0	0,470	−1,810	0,770
32	CD83	0	0,450	−0,310	0,170
32	CRABP1	0	0,340	−0,910	−0,200
24	CXCL10	0	0,310	−1,300	0,250
33	CXCL2	0	2,010	−0,940	2,040
36	CXCL3	0	1,590	0,120	1,750
24	CXCR4	0	−0,010	−0,720	0,180
24	CXCR7	0	0,260	−1,030	0,400
24	CYP2J2	0	−0,130	−1,050	0,090
33	DDX58	0	0,240	−0,660	0,250
33	DUSP1	0	0,560	−0,270	0,400
33	ECM2	0	0,410	−0,510	0,220
33	ERO1L	0	0,310	−0,860	0,300
32	FAP	0	0,530	−0,520	0,150
32	FGG	0	0,370	−0,400	0,120
24	FGL1	0	0,110	−0,770	0,080
32	FGL2	0	0,510	−0,490	0,060
25	FLI1	0	0,130	−0,480	0,520
33	FTSJD1	0	0,410	−0,220	0,620
33	GBP3	0	0,170	−0,460	0,360
25	GBP4	0	0,120	−0,550	0,320
25	GBP5	0	−0,140	−0,460	0,350
32	GPNMB	0	0,460	−0,660	−0,090
32	GUCY1B3	0	0,420	−0,490	0,040
25	HLA-DQB1	0	−0,020	−0,230	0,560
24	HMOX1	0	0,070	−1,130	0,330
24	HRH1	0	0,170	−0,600	0,170
32	HSPB8	0	0,560	−0,280	0,160
25	IER3	0	0,140	−0,390	0,520
25	IFI16	0	0,170	−0,300	0,800
33	IFI44	0	0,380	−1,290	0,530
25	IFI44	0	0,030	−0,810	0,590
25	IFI44L	0	0,040	−0,670	0,360
33	IFIT5	0	0,450	−0,200	0,600
36	IGFBP3	0	0,850	−0,150	0,680
24	IL18BP	0	−0,110	−0,740	0,020
36	IL1A	0	1,020	−0,280	1,090
33	IL1F6	0	0,430	−0,780	0,250
36	IL6	0	0,950	−0,260	1,070
36	IL8	0	2,080	0,170	2,030
33	ISG15	0	0,310	−0,440	0,510
25	ISG20	0	−0,030	−0,660	0,360
32	ITGA8	0	0,450	−0,450	0,010
33	LMO2	0	0,450	−0,380	0,410
32	MAB21L1	0	0,510	−0,390	0,150
25	MIPOL1	0	0,250	−0,410	0,570
33	MMP1	0	0,450	−0,650	0,330
24	MMP13	0	0,050	−1,030	0,070
33	MX2	0	0,660	−0,860	0,290
33	MXI1	0	0,230	−0,400	0,470
25	NFKBIA	0	−0,030	−0,680	0,320
24	NGF	0	0,230	−0,680	0,170
33	NOS2	0	0,560	−0,610	0,320
32	NR4A1	0	1,100	−0,650	0,170
32	NR4A2	0	1,550	−1,070	−0,330
32	NR4A3	0	0,760	−0,610	0,170
24	NT5E	0	0,280	−0,690	0,130
24	PLAC8	0	−0,110	−1,640	0,390
32	POLH	0	0,470	−0,330	0,130
24	PPP1R3C	0	0,330	−1,450	0,610
33	PRPF39	0	0,270	−0,580	0,180
32	PRSS35	0	0,350	−0,430	0,000
33	PTGS2	0	0,650	−1,080	0,460
32	RAB8B	0	0,480	−0,380	0,210
33	RLF	0	0,280	−0,550	0,250
36	RND1	0	0,770	−0,020	0,880
33	RSAD2	0	0,700	−0,930	0,620
32	RTP4	0	0,350	−0,780	0,060
33	RTP4	0	0,200	−0,610	0,280
33	RTP4	0	0,200	−0,610	0,280
25	SAMD9	0	0,230	−0,320	0,490
24	SDS	0	−0,270	−1,350	−0,100
24	SERPINB2	0	0,220	−0,690	0,040
32	SIK1	0	1,310	−0,420	0,220
24	SLC2A1	0	−0,070	−0,640	0,160
24	SLC2A3	0	0,200	−1,700	0,670
25	SMPDL3B	0	0,010	−0,370	0,490
25	SNAPC1	0	0,140	−0,480	0,430
24	SNHG5	0	0,130	−0,730	−0,050
25	STK38	0	0,060	−0,550	0,250
33	SULF1	0	0,400	−0,430	0,210
24	TFPI2	0	0,220	−0,690	0,120
32	TIFA	0	0,440	−0,450	−0,010
24	TIPARP	0	0,250	−0,910	0,150
36	TNFAIP3	0	1,420	−0,010	1,200
24	TNFSF13B	0	0,100	−1,350	0,310
24	TOR1AIP2	0	0,150	−0,740	−0,030
25	UBA7	0	−0,120	−0,330	0,500
25	UNC93A	0	0,010	−0,460	0,330
33	USP18	0	0,260	−0,400	0,440
33	USP18	0	0,310	−0,520	0,380
24	VCAM1	0	−0,040	−1,190	0,350
33	ZNF292	0	0,280	−0,430	0,330
